# Supplementary material for: Engineering Therapeutic Strategies in Cancer Immunotherapy via Exogenous Delivery of Toll-like Receptor Agonists
Source: Pharmaceutics. 2021 Aug 31;13(9):1374. doi: 10.3390/pharmaceutics13091374 (PMC8466827; doi:10.3390/pharmaceutics13091374)
Supplement: Supplementary file 1 [file pharmaceutics-13-01374-s001.zip]

Archive with 1 entries (1 files):
- pharmaceutics-1297575-supplementary.pdf
